# Supplementary material for: Single-neuronal elements of speech production in humans
Source: Nature. 2024 Jan 31;626(7999):603–10. doi: 10.1038/s41586-023-06982-w (PMC10866697; doi:10.1038/s41586-023-06982-w)
Supplement: Supplementary file 2 — Source Data Fig. 1 [file 41586_2023_6982_MOESM2_ESM.xlsx]

## Sheet: 1e
phoneme_feature	num_units
velar	12
dental	17
glottal	10
post-alveolar	6
alveolar	13
mid-low	12
bilabial	14
palatal	7
high	6
labiodental	6

## Sheet: 1f
hamming_distance	mean_fr	sem_fr
<2	1.25238	0.571159
2	0.44133	0.151145
3	0.227675	0.065437
4	0.15802	0.05939
5	0.066716	0.072129
6	-0.0389	0.035794
7	-0.12328	0.053977
8	-0.28922	0.068328
>8	-0.40539	0.045982

## Sheet: 1g
phoneme_decoding_score
0.747221
0.711383
0.753608
0.767939
0.747707
0.790256
0.768517
0.739349
0.734969
0.723677
0.755389
0.701391
0.757629
0.747644
0.706463
0.725921
0.754439
0.779428
0.749836
0.74396
0.738376
0.731166
0.744342
0.7386
0.749095
0.773953
0.775816
0.751124
0.760566
0.790757
0.747902
0.767879
0.676836
0.762196
0.746654
0.791986
0.768223
0.725612
0.715212
0.790218
0.737073
0.769682
0.801508
0.724054
0.715822
0.763666
0.763382
0.765333
0.738394
0.750018
