# Supplementary material for: Single-neuronal elements of speech production in humans
Source: Nature. 2024 Jan 31;626(7999):603–10. doi: 10.1038/s41586-023-06982-w (PMC10866697; doi:10.1038/s41586-023-06982-w)
Supplement: Supplementary file 3 — Source Data Fig. 2 [file 41586_2023_6982_MOESM3_ESM.xlsx]

## Sheet: 2b
plan_phon	plan_syll	plan_morph
0.032037	0.039356	0.002689
0.051003	0.041879	0.008261
0.019982	0.04063	0.002035
0.097284	0.053607	0.05345
0.033612	0.013385	0.002924
0.058087	0.02502	0.002631
0.032332	0.047234	0.003196
0.068785	0.108369	0.026463
0.05977	0.045719	0.01246
0.029345	0.030206	0.003885
0.036085	0.027844	0.004498
0.022557	0.026131	0.006393
0.055386	0.023072	0.011332
0.038678	0.043702	0.003894
0.054169	0.05683	0.00295
0.055265	0.041263	0.003115
0.051879	0.037912	0.003085
0.038654	0.057687	0.009808
0.031138	0.034669	0.007913
0.056083	0.075434	0.023895
0.041785	0.022944	0.007134
0.02743	0.024841	0.000513
0.017594	0.03	0.000125
0.034336	0.0466	0.007487
0.027652	0.01817	0.00911
0.048616	0.084533	0.009902
0.026299	0.024742	0.006564
0.038483	0.024947	0.014882
0.053839	0.027309	0.00237
0.046785	0.032292	0.002804
0.033434	0.060616	0.006656
0.064607	0.039435	0.005523
0.065843	0.057353	0.00347
0.027884	0.033444	0.001288
0.054009	0.075732	0.001929
0.034709	0.029725	0.005471
0.068691	0.03904	8.42e-05
0.068131	0.060445	0.004675
0.037541	0.033644	0.001699
0.04581	0.064107	0.003761
0.044475	0.053796	0.00736
0.096046	0.073826	0.013224
0.049742	0.059679	0.002303
0.050579	0.025919	0.006354
0.057754	0.047941	0.00189
0.153156	0.141738	0.002975
0.060937	0.04428	0.017686
0.023452	0.011698	0.000416
0.047334	0.039796	0.013854
0.051254	0.050062	0.003223
0.20458	0.075626	0.005855
0.031034	0.025973	0.005765
0.028624	0.019286	0.005158
0.030594	0.023479	0.008864
0.039289	0.048146	0.004961
0.033383	0.037008	0.003356
0.096223	0.055498	0.015025
0.04176	0.035633	0.005166
0.04966	0.035891	0.1019
0.105413	0.047594	0.023533
0.085927	0.045928	0.003605
0.034379	0.013148	0.0011
0.125092	0.081889	0.033934
0.232064	0.094131	0.011351
0.056842	0.093639	0.000331
0.098252	0.107217	0.018173
0.078663	0.126949	0.001503
0.144957	0.149888	0.005676
0.044107	0.064554	0.004399
0.071247	0.10297	0.000297
0.100225	0.093946	0.049997
0.144323	0.144256	1.16e-05
0.608858	0.209968	0.054708
0.032986	0.088205	0.013541
0.069329	0.068535	0.004247
0.039504	0.118084	0.007831
0.049751	0.049091	0.001083
0.064498	0.104936	0.009524
0.021618	0.058775	0.00402
0.081771	0.120731	0.002854
0.043395	0.090882	0.019648
0.07115	0.101382	0.005168
0.068874	0.14031	0.006472
0.092849	0.114231	0.00313
0.088442	0.071854	0.012449
0.046291	0.042695	0.001248
0.079859	0.107828	0.003831
0.083912	0.050576	0.000521
0.068995	0.014862	9.36e-05
0.018398	0.043085	0.000556
0.074468	0.061061	0.010612
0.054962	0.043431	0.012092
0.13086	0.1452	0.014546
0.19798	0.119196	0.011594
0.157151	0.084307	0.011878
0.067281	0.069243	6.27e-05
0.165198	0.094288	0.006355
0.191164	0.114144	0.01444
0.319095	0.184184	0.049219
0.207355	0.131608	0.000201
0.220257	0.08637	0.010144
0.231305	0.083987	0.003741
0.163457	0.084086	0.007252
0.123083	0.025897	0.003691
0.173381	0.062768	0.016876
0.151659	0.051084	0.003523
0.20819	0.108783	0.008162
0.529775	0.321286	0.076538
0.232789	0.089125	0.016856
0.223476	0.124635	0.038977
0.24831	0.123525	0.022444
0.155173	0.095055	0.020969
0.357671	0.339823	0.032663
0.32969	0.166094	0.001648
0.12504	0.054288	0.00133
0.169326	0.077373	0.003048
0.124783	0.104994	0.014521
0.166803	0.02071	0.036143
0.300261	0.196599	0.009064
0.140411	0.041787	0.008261
0.237298	0.065088	0.008705
0.271202	0.07083	0.006418
0.367113	0.134901	2.42e-05
0.2611	0.196897	0.005319
0.155247	0.0697	0.029695
0.020525	0.020525	0.010125
0.147937	0.061264	2.81e-06
0.146168	0.074716	0.008093
0.15932	0.073041	0.000442
0.016975	0.016975	0.008374
0.270626	0.106433	0.013526
0.151075	0.029934	0.012995
0.210842	0.045977	0.033545
0.58964	0.350813	0.156019
0.124666	0.102374	0.001411
0.179777	0.126691	0.003311
0.134144	0.017076	2.5e-06
0.25215	0.111692	0.002221
0.133809	0.038059	0.013121
0.251107	0.009541	0.000189
0.186744	0.150275	0.00099
0.212965	0.066756	0.01896
0.11574	0.015763	0.022554
0.214195	0.086496	0.002401
0.140645	0.075333	0.006128
0.44368	0.163205	0.062028
0.178414	0.073458	0.012468
0.194922	0.038864	0.020984
0.173649	0.013274	0.007616
0.171392	0.057691	0.043623
0.278183	0.141579	0.033453
0.729204	0.598202	0.00081
0.259566	0.162756	0.008956
0.749309	0.549558	0.192709
0.26979	0.14739	0.001685
0.13669	0.110205	0.020824
0.295911	0.232941	0.046845
0.357062	0.095717	0.039252
0.148587	0.130187	0.000775
0.183876	0.134165	0.000197
0.134501	0.06647	0.021894
0.128004	0.015146	0.026172
0.165833	0.143159	0.034918
0.084319	0.041565	0.010893
0.209329	0.082935	0.013103
0.678205	0.635336	0.009296
0.149581	0.111149	0.002587
0.257861	0.078226	0.000964
0.102231	0.053461	0.000331
0.113046	0.069702	0.01847
0.567201	0.175156	6.18e-05
0.163117	0.117639	0.094307
0.195978	0.13905	0.032285
0.294219	0.219983	2.12e-05
0.575238	0.313342	0.011596
0.129359	0.081445	0.001897
0.278795	0.116456	0.014492
0.114239	0.034694	0.013743
0.362022	0.128163	0.057836
0.44918	0.157442	0.234019
0.110735	0.058488	0.001392
0.263152	0.133434	0.018098
0.208418	0.024444	0.04284
0.635297	0.418077	0.010607
0.287179	0.029561	0.054964
0.177983	0.033764	0.023785
0.109554	0.014227	0.017175
0.195876	0.083817	0.040737
0.329795	0.186266	0.012494
0.267578	0.109671	0.054721
0.304069	0.118772	0.011109
0.192378	0.07101	0.004381
0.241885	0.200767	0.019053
0.190413	0.084792	0.000179
0.173518	0.06952	0.00746
0.180996	0.060132	0.01043
0.191018	0.051901	0.016192
0.274475	0.167152	0.000556
0.320587	0.320587	0.060146
0.339757	0.184747	4.95e-06
0.173006	0.123271	0.017868
0.017723	0.017723	0.008742
0.823713	0.395985	0.246782
0.017723	0.017723	0.008742
0.346599	0.091285	0.097767
0.25332	0.1266	0.000159
0.18784	0.092162	0.007308
0.315138	0.178993	0.000145
0.058873	0.094101	0.001477
0.232529	0.198527	0.000763
0.022227	0.030077	0.016531
0.137816	0.116644	0.035886
0.175654	0.167964	0.007252
0.029081	0.057043	0.001073
0.142298	0.146373	0.00065
0.189479	0.116695	0.079297
0.077965	0.135033	0.017076
0.109518	0.141758	0.001276
0.07153	0.059633	0.001751
0.235055	0.094394	0.0011
0.090519	0.070728	0.025808
0.175596	0.261355	0.004154
0.175054	0.139612	0.076522
0.123513	0.070188	0.005515
0.1421	0.065055	0.006267
0.172473	0.186691	0.000956
0.133403	0.083733	0.033193
0.075869	0.094504	0.038041
0.110799	0.115153	0.000116
0.025047	0.037741	1.36e-05
0.052387	0.044324	0.004818
0.045433	0.097084	0.018043
0.077846	0.066665	0.023652
0.148606	0.121504	0.020508
0.152095	0.159365	0.011928
0.053833	0.068906	0.00165
0.205335	0.091647	0.000176
0.230965	0.150846	0.019415
0.126993	0.155154	0.012314
0.141497	0.127781	0.003476
0.097346	0.089433	0.001026
0.088979	0.033588	0.048685
0.350175	0.084094	0.033441
0.121249	0.097018	0.000909
0.0935	0.078994	0.009752
0.138738	0.092331	0.000685
0.089176	0.143962	6.56e-05
0.102647	0.11151	0.010037
0.097746	0.042211	0.015443
0.052473	0.040408	1.27e-05
0.114899	0.067921	0.005361
0.061352	0.084481	0.007958
0.072406	0.035735	0.004019
0.080827	0.068519	0.041669
0.096176	0.076476	0.004448
0.075432	0.156129	0.008007
0.051985	0.12887	0.011655
0.049858	0.053112	0.000702
0.066109	0.051407	0.032553
0.106973	0.05145	0.010806
0.104975	0.093794	0.004675
0.101377	0.067536	0.024551
0.181073	0.13979	0.04045
0.057662	0.051204	0.01123
0.053146	0.063334	0.015846
0.046791	0.037417	0.013131
0.073213	0.06694	0.057085
0.123012	0.080568	0.031821
0.075272	0.058332	0.021751
0.07872	0.06615	0.032298
0.047415	0.077346	0.000357
0.039482	0.077799	0.018709

## Sheet: 2c
hamming_distance	mean_fr	sem_fr
<2	0.520919	0.132391
2	0.203763	0.0471229
3	0.130327	0.0631196
4	0.201096	0.0931259
5	0.14794	0.102327
6	-0.113328	0.0591936
7	-0.0957793	0.109744
8	-0.356231	0.0449596
>8	-0.379188	0.146011

## Sheet: 2d
syllable_decoding_score
0.668018
0.651542
0.686156
0.725788
0.67182
0.623841
0.640135
0.692312
0.691534
0.690569
0.675371
0.649882
0.653005
0.684699
0.656126
0.604629
0.674253
0.646369
0.690249
0.731372
0.637662
0.677773
0.635158
0.704591
0.64016
0.657278
0.646432
0.665116
0.639386
0.647891
0.707259
0.679124
0.698143
0.603441
0.711847
0.677493
0.680392
0.672296
0.641837
0.597214
0.663521
0.713761
0.662553
0.749401
0.600548
0.630933
0.652018
0.629551
0.68345
0.668742

## Sheet: 2e
pref_syll	no_pref_syll	shares_phonemes	shares_sequence	rearranged_syllable
0.656243	-0.00136433	-0.0506162	-0.466416	-0.279306
0.281076	-0.0047439	-0.0277333	-0.29147	-0.351738
0.54095	-0.00912997	-0.0734042	-0.126946	-0.26302
0.878278	-0.0148233	0.065219	-0.00189914	-0.127903
0.213749	-0.00545741	-0.141245	-0.422841	-0.158047
0.321365	-0.0359544	0.0831515	0.0950041
0.301325	-0.00508566	-0.0233504	-0.344181	-0.126747
0.632354	-0.00263481	-0.0970277	0.270078	-0.69599
0.0463972	-0.00519092	-0.177157	-0.280289
0.399956	-0.00546733	-0.0403793	-0.390156	0.119775
1.18716	-0.0049465	0.0529105	-0.508281	0.12751
0.56267	-0.00769159	0.137394	0.621501	-0.388799
1.21433	-0.0025246	-0.0130183	-0.166437	-0.258488
1.02087	-0.00425364	-0.0570235	0.119191	0.248003
0.402398	-0.00679153	-0.0125788	-0.131034	0.255974
0.782654	-0.00326106	-0.0479537	0.539274	0.782654
0.545301	-0.00629414	0.0374518	-0.387207	-0.311561
0.634604	-0.00867492	0.170525	1.10221	-0.47043
0.946306	-0.0159714	-0.014396	0.023898	-0.165557
0.633014	-0.00865319	0.0175666	0.383127	-0.111399
0.378016	-0.00516741	0.0396951	0.193821	-0.827374
0.111124	-0.0124325	-0.143612	-0.191139
1.30932	-0.00272209	0.0537999		0.175588
1.33427	-0.00277394	-0.163474		-0.41452
0.639167	-0.0107876	0.0220869	1.3517	0.685003
0.522238	-0.00462902	-0.0362703		0.238477
0.87679	-0.00492974	0.0975402	-0.300917	-0.300917
0.444072	-0.00393617	-0.117711		-0.558292
0.100383	-0.00758912	-0.371951	-0.103643
0.152147	-0.0115025	-0.318156	-0.753979
0.268306	-0.0202843	-0.139846	-0.388088
0.279716	-0.00270693	0.049741	0.235654	0.500026
0.993931	-0.000794509	-0.0889956
0.51587	-0.00457258	-0.24093		-0.179741
0.400971	-0.030314	-0.109948	-0.417125
0.222128	-0.0167932	-0.402887	0.274129
0.459568	-0.00407353	0.089721		-0.782475
0.364623	-0.00323195	0.102491		0.217552
0.56433	-0.00500212	0.0364032		0.176877
0.424257	-0.00376054	0.00636207		0.335269
0.63309	-0.00561159	0.0655161		-0.62761
0.372622	-0.00330285	0.050895		-0.261006
2.22518	-0.00177872	0.123819
0.645216	-0.00571908	-0.107182		0.0813323
0.718353	-0.00636735	0.0594469		0.00629532
0.526288	-0.0397881	-0.123997	-0.634983
0.736359	-0.0556698	-0.0345709	-0.620907
0.665565	-0.00374213	-0.309487	-0.750741	1.20204
0.454009	-0.00255266	-0.183597	0.0593876	-0.0940764
2.13495	-0.00170659	-0.238902	-0.0230973	-0.408462
0.163932	-0.00145306	-0.351027		-0.488932
0.312031	-0.02359	-0.218927	-0.292228
	3.50021e-17	-0.125706	-1.2187	-1.2187
1.99473	-0.00492526	-0.0318462	-0.639819
0.717507	-0.0719451	0.0419342	-0.61586
0.395167	-0.0396238	-0.295684	0.103714
0.184948	-0.018545	0.209614	0.0670148
0.958179	-0.00236588	-0.390539	-0.137654
0.195577	-0.0196107	-1.32108	-2.39288
0.782119	-0.00193116	-0.378729	-0.475466
0.531267	-0.00131177	0.160795	0.875278
0.299475	-0.0300286	-1.6341	-1.23704
0.214344	-0.0214925	-1.28631	-2.1375
0.213831	-0.021441	-1.85032	-1.20701
0.361225	-0.0362203	-0.568222	-0.0720183
1.19772	-0.00891605	-0.211871
0.0409614	-0.00410724	-0.395228	-0.395228
-0.0699648	0.00052083	-0.704729
2.01491	-0.00497509	-0.207761	-0.304399	-0.304399
0.342725	-0.0343654	-0.464225	-0.33023
-0.0275348	0.00276094	-0.152946	0.164775
1.00974	-0.00249319	-0.199423	-0.562173
5.4689	-0.0135035	-0.134164	0.502547
0.119325	-0.0119649	-0.422689	-0.518369
-0.0492251	0.00493585	-0.42419	-0.106151
0.181469	-0.018196	-1.22656	-0.692995
3.39703	-0.00838773	-0.117348	-0.667792	-0.667792
0.220156	-0.0220752	-0.504036	-0.20763
0.439908	-0.04411	0.0607258	-0.144529
0.482406	-0.0483714	0.389832	0.179794
	1.22507e-16	0.0711654	-0.252941	-0.252941
0.317628	-0.0387975	-0.310155	-0.0683966
2.32246	-0.00836422	-0.0437103	-0.240436	0.230301
0.0440728	-0.00538339	-0.045032	-1.68605
1.50101	-0.0054058	-0.0782779	2.49455	0.933271
0.783456	-0.00471394	0.127112	0.184764	-0.413928
1.23233	-0.00443815	0.0579209	0.859789	1.01945
0.84686	-0.00304992	-0.0774009	-0.344015	-0.344015
0.300062	-0.0366519	-0.450227	-1.05731
2.54036	-0.015285	0.089032	-0.00524998	-0.444149
0.929011	-0.00558972	-0.0115315
0.554921	-0.0677823	-0.195001	-0.414902
0.28574	-0.0349025	-0.131233	-2.03992
0.77419	-0.00465818	0.0881243	-0.0577159	-0.335018
1.82419	-0.00656973	-0.0498601	-0.302167	0.79139
1.41682	-0.00852477	-0.0924361
0.16428	-0.0200664	-0.215282	-0.521182
1.01243	-0.00609164	0.164449	-0.0475469	-0.577536
2.3838	-0.00571654	-0.0168323	-0.527604
0.457692	-0.055906	-0.256672	0.234756
0.65139	-0.00470885	-0.15451	0.91376
3.23309	-0.00805253	-0.0655131	-0.448151	-0.448151
0.235211	-0.0234568	-0.159495	0.125271
1.52051	-0.00950321	0.093144	-0.518281	-0.436401
1.97255	-0.017303	-0.101744	-0.0228304
0.214794	-0.00491269	-0.195015	-0.492057	-0.21358
0.0318356	-0.00317486	-0.151352	-0.900507
0.180038	-0.0179546	-0.267519	-1.14387
0.150577	-0.00344395	-0.168272	-0.528856	0.142543
1.17891	-0.00736819	0.115358	-0.67702	-0.230883
0.630844	-0.0144285	0.0877504	-0.529748	-0.114652
0.120907	-0.00136703	-0.419093		-0.596733
0.915533	-0.0138542	0.170934	-0.613946	-0.113095
