# Supplementary material for: Single-neuronal elements of speech production in humans
Source: Nature. 2024 Jan 31;626(7999):603–10. doi: 10.1038/s41586-023-06982-w (PMC10866697; doi:10.1038/s41586-023-06982-w)
Supplement: Supplementary file 4 — Source Data Fig. 3 [file 41586_2023_6982_MOESM4_ESM.xlsx]

## Sheet: 3a
tsne_x	tsne_y	aicdiff_phon	aicdiff_syll	aicdiff_morph	d2_phon	d2_syll	d2_morph
-12.131	-1.31127	6.96307	2.70927	0	0.0320369	0.0393563	0.00268867
11.3734	-1.79546	0	8.49614	33.1744	0.0510025	0.0418794	0.00826078
3.76396	-7.49966	18.6892	0	17.1952	0.0199815	0.0406295	0.00203461
-18.9584	6.42853	6.44383	13.9657	0	0.0972837	0.0536074	0.0534503
-16.5753	6.1443	5.56439	10.4428	0	0.0336118	0.0133846	0.00292401
-13.0733	6.69274	3.14757	8.81103	0	0.0580872	0.0250203	0.00263054
10.3557	-6.74725	17.6221	0	32.167	0.0323322	0.047234	0.00319596
15.317	-7.66159	42.6679	0	70.1477	0.0687846	0.108369	0.0264627
-13.9023	4.05445	5.48822	6.61012	0	0.05977	0.0457195	0.0124603
1.10539	-2.48069	2.85767	0	12.2112	0.0293449	0.0302062	0.00388503
-15.6356	3.68282	6.91978	7.28884	0	0.0360847	0.0278436	0.00449808
-20.2452	1.76909	11.3242	8.29043	0	0.0225573	0.0261313	0.00639278
-17.6292	6.16267	5.99644	11.3341	0	0.0553856	0.0230717	0.0113316
-10.7426	-0.0795932	5.58997	2.08629	0	0.0386777	0.0437021	0.00389356
-5.84887	-0.0970228	2.81264	0	2.45126	0.0541687	0.0568302	0.00295007
-4.1108	3.43687	0	3.03482	2.75162	0.055265	0.0412627	0.00311493
-12.7991	4.15691	4.64507	5.89534	0	0.0518785	0.0379116	0.00308455
-12.2325	-2.95207	8.44681	1.46307	0	0.0386542	0.0576872	0.00980833
-8.177	0.0610875	3.93957	0.105947	0	0.031138	0.034669	0.0079132
-12.9819	-2.8628	8.47497	1.9511	0	0.0560829	0.0754335	0.0238949
-17.2944	5.15431	6.90591	9.85076	0	0.0417854	0.0229437	0.00713356
-15.8331	2.295	7.54998	6.36258	0	0.0274299	0.0248414	0.000512835
-8.06008	-4.70602	9.44832	0	3.93702	0.0175944	0.0299997	0.000125302
9.77109	-6.57971	15.6599	0	29.5638	0.0343357	0.0466001	0.00748671
-19.9907	4.29116	10.1492	11.1412	0	0.0276516	0.0181698	0.00911016
-8.96453	-4.86438	10.2427	0	3.12733	0.0486165	0.0845334	0.00990242
-19.8625	2.77103	10.4597	8.89692	0	0.0262993	0.0247419	0.00656352
-19.6467	4.85242	9.49352	11.2254	0	0.0384826	0.0249466	0.0148825
-14.8656	6.23614	4.99219	8.66614	0	0.0538385	0.027309	0.00236953
9.13349	0.400955	0	10.9494	23.2963	0.0467854	0.0322922	0.0028041
-12.6831	-3.97354	9.51007	0.92228	0	0.0334344	0.0606165	0.0066561
-10.8046	5.28842	2.45887	6.22779	0	0.0646067	0.0394351	0.00552265
-1.84032	0.871428	0	1.03697	6.31254	0.065843	0.0573534	0.00347014
-1.44626	-3.95458	5.91015	0	8.61312	0.027884	0.0334444	0.00128759
2.35044	-6.26622	10.9723	0	16.4831	0.0540092	0.0757321	0.00192931
-10.6449	2.80325	4.076	4.10858	0	0.0347087	0.0297248	0.00547109
11.5081	0.68992	0	17.802	29.8183	0.0686912	0.0390403	8.42108e-05
12.8503	-2.98385	0	5.02454	41.9967	0.0681312	0.0604454	0.00467482
14.7063	-3.76785	0	5.71152	54.9227	0.0375412	0.033644	0.00169867
13.2348	-6.76979	21.1952	0	49.3083	0.0458098	0.0641067	0.00376117
12.8322	-5.84797	14.0811	0	46.1884	0.0444752	0.0537959	0.00736008
16.1095	-2.57617	0	18.3586	59.8847	0.0960456	0.0738258	0.0132236
16.0331	-5.96845	16.8482	0	71.737	0.0497421	0.0596786	0.00230315
13.6137	0.683895	0	26.4614	35.0436	0.0505786	0.0259192	0.0063536
17.3133	-3.9543	0	14.368	77.174	0.0577543	0.0479406	0.00189012
12.2033	-3.24537	0	2.24758	39.8699	0.153156	0.141738	0.00297496
-18.9883	3.9541	8.97978	9.68342	0	0.0609374	0.0442805	0.0176863
2.44768	4.38408	0	10.0442	7.6049	0.0234517	0.0116977	0.000415583
15.5211	-2.89914	0	14.4702	57.1548	0.0473338	0.0397961	0.0138542
-6.91959	1.522	1.66225	0.0179244	0	0.0512536	0.0500621	0.0032234
12.4341	1.67591	0	27.3618	29.2481	0.20458	0.075626	0.00585473
9.95086	-1.35689	0	6.64548	27.1709	0.0310338	0.0259734	0.00576489
-12.6962	5.31537	3.8164	6.66492	0	0.0286242	0.0192856	0.00515778
-9.32163	4.5527	1.89472	4.51352	0	0.0305944	0.0234788	0.00886415
-4.21829	-3.56124	6.05328	0	5.76398	0.0392894	0.0481461	0.00496057
-5.0168	-1.69781	3.94053	0	4.01641	0.0333832	0.0370078	0.00335582
17.5606	-1.33267	0	37.9493	63.6512	0.0962235	0.0554984	0.0150254
1.91484	0.150083	0	2.56305	11.2542	0.0417599	0.0356331	0.00516596
-23.236	4.36828	55.2359	63.5779	0	0.0496605	0.0358909	0.1019
7.2169	4.08634	0	17.968	12.2776	0.105413	0.0475938	0.0235326
7.96942	1.99673	0	14.758	18.4896	0.0859266	0.0459276	0.00360502
-11.3636	7.18847	0.970194	8.55895	0	0.034379	0.0131479	0.00110048
8.72344	2.99222	0	18.3033	18.4001	0.125092	0.0818892	0.0339342
17.215	-0.386764	0	44.965	52.7503	0.232064	0.094131	0.0113513
1.53212	-6.08808	10.6063	0	13.9667	0.0568424	0.0936392	0.000331392
10.4635	-3.48418	2.98183	0	31.4784	0.0982519	0.107217	0.018173
12.1662	-6.65933	20.9659	0	41.665	0.0786628	0.126949	0.00150303
4.07316	-1.58286	0	0.814009	17.499	0.144957	0.149888	0.00567633
-0.732739	-4.83321	7.50704	0	9.96955	0.044107	0.0645539	0.00439932
0.409406	-4.71625	7.14138	0	11.5867	0.0712471	0.10297	0.000296945
5.28238	0.151293	0	6.14429	17.1542	0.100225	0.0939461	0.0499971
13.502	-3.71109	0	2.02954	47.7367	0.144323	0.144256	1.15788e-05
20.4368	-3.89004	0	266.169	350.991	0.608858	0.209968	0.0547084
5.09225	-7.97889	27.688	0	22.1425	0.0329858	0.0882049	0.0135406
1.64501	-0.273649	0	2.33187	11.1955	0.069329	0.0685348	0.00424747
16.4297	-8.35683	91.9539	0	113.823	0.0395037	0.118084	0.0078313
4.15905	-0.797973	0	2.44473	16.7953	0.0497514	0.0490914	0.00108349
9.27605	-6.87375	17.2333	0	27.3807	0.0644985	0.104936	0.00952437
3.54098	-8.03448	20.1833	0	14.6891	0.021618	0.0587755	0.00402042
15.4754	-6.71824	26.8876	0	69.4014	0.0817709	0.120731	0.00285418
3.04544	-7.97341	18.1259	0	12.1905	0.0433952	0.090882	0.019648
13.7649	-6.47278	20.1551	0	52.5097	0.0711499	0.101382	0.00516798
15.8018	-7.93224	51.5061	0	82.2459	0.068874	0.14031	0.00647216
15.3816	-5.63872	14.0936	0	65.623	0.0928493	0.114231	0.00312968
10.68	-0.348342	0	11.8041	28.9159	0.0884418	0.0718543	0.012449
1.40291	1.16232	0	4.05813	9.7746	0.0462913	0.0426945	0.00124822
-0.00875952	-3.90195	5.78708	0	10.9546	0.0798592	0.107828	0.00383116
6.56086	3.21294	0	13.9888	13.9909	0.0839117	0.0505764	0.000521239
17.7068	0.0422974	0	54.9597	51.4084	0.0689955	0.0148624	9.3623e-05
-9.50037	-4.54298	9.94516	0	2.57822	0.0183981	0.043085	0.000556357
4.90543	1.67969	0	8.39815	14.4751	0.0744675	0.0610612	0.0106118
0.0619081	4.69324	0	7.59436	4.79805	0.0549625	0.0434308	0.0120915
16.7089	-5.37268	8.81631	0	80.5508	0.13086	0.1452	0.0145458
-14.1695	-2.9156	9.17767	2.90682	0	0.19798	0.119196	0.0115941
-9.5583	0.119059	4.80159	1.41962	0	0.157151	0.0843073	0.011878
-13.8556	-4.50994	11.325	1.13015	0	0.0672808	0.0692434	6.2694e-05
-3.8191	1.00528	0.4016	0	3.90258	0.165198	0.0942878	0.00635535
0.824174	0.138208	0	2.20096	9.99561	0.191164	0.114144	0.0144396
3.21246	0.81798	0	5.26737	12.5408	0.319095	0.184184	0.0492189
-2.38886	-0.605233	1.75014	0	6.31186	0.207355	0.131608	0.000201269
-9.82889	1.72539	4.00886	2.92424	0	0.220257	0.0863695	0.0101436
-5.71609	3.50086	0	2.2201	0.876575	0.231305	0.0839874	0.00374144
-2.77876	1.61719	0	1.55957	4.74975	0.163457	0.0840863	0.00725222
-15.0053	2.5174	7.0302	5.95976	0	0.123083	0.0258967	0.00369143
-0.412218	4.00648	0	6.44239	5.26404	0.173381	0.0627678	0.0168765
-12.4676	1.11564	5.84479	4.09741	0	0.151659	0.0510841	0.00352338
-12.8952	-1.8238	7.79606	2.86708	0	0.20819	0.108783	0.00816195
19.095	-2.97153	0	45.3379	102.3	0.529775	0.321286	0.0765376
-6.70387	3.43021	0.469932	2.13296	0	0.232789	0.0891254	0.0168557
-14.4549	-1.38778	8.27068	3.48295	0	0.223476	0.124635	0.0389768
-6.14536	1.97818	0	0.00939163	0.117434	0.24831	0.123525	0.0224443
-14.3037	-2.35105	8.89833	2.97547	0	0.155173	0.0950554	0.0209691
3.18682	-5.22741	8.39473	0	19.6257	0.357671	0.339823	0.0326626
-4.51052	1.76299	0	0.430574	2.91539	0.32969	0.166094	0.00164757
-19.9649	-0.719792	12.1188	5.48235	0	0.12504	0.0542881	0.00132991
-15.5952	-1.38387	9.16973	4.05294	0	0.169326	0.077373	0.00304812
-8.43829	-3.63856	7.73912	0	2.33636	0.124783	0.104994	0.0145211
-22.6363	1.20004	14.9917	8.35531	0	0.166803	0.0207103	0.0361425
3.02534	-0.920875	0	1.50395	14.3156	0.300261	0.196599	0.00906351
-0.5615	4.59658	0	6.97608	4.7469	0.140411	0.0417875	0.00826146
-16.9996	0.486107	9.12684	5.81142	0	0.237298	0.0650877	0.00870483
-7.63574	4.28714	0.822022	3.82124	0	0.271202	0.0708298	0.00641786
5.98535	2.27045	0	10.7275	14.7668	0.367113	0.134901	2.42486e-05
0.0423364	-2.84674	3.72831	0	10.7144	0.2611	0.196897	0.00531896
-16.0829	-0.20936	8.87165	5.09138	0	0.155247	0.0697002	0.0296946
-23.8934	-0.0386601	17.8399	7.83995	0	0.0205247	0.0205247	0.0101247
-13.262	-0.292067	7.19723	3.52645	0	0.147937	0.0612642	2.8132e-06
-11.8671	-0.716479	6.74738	2.57049	0	0.146168	0.0747158	0.0080927
-14.0996	-1.06562	8.16518	3.50597	0	0.15932	0.0730413	0.000441758
-23.5082	-0.391429	17.7866	7.7866	0	0.0169755	0.0169755	0.00837408
-3.44234	3.87162	0	3.54287	3.20603	0.270626	0.106433	0.0135259
-11.9818	4.90573	3.54229	6.22639	0	0.151075	0.0299338	0.0129946
-17.7293	2.20787	8.85845	7.35899	0	0.210842	0.0459767	0.0335446
14.5118	-0.392218	0	23.5658	42.943	0.58964	0.350813	0.156019
-11.166	-3.41548	8.21941	0	0.0647148	0.124666	0.102374	0.00141083
-1.66585	-2.02664	3.27282	0	7.63492	0.179777	0.126691	0.00331086
-19.3036	1.10879	10.7165	7.07297	0	0.134144	0.0170758	2.49695e-06
-0.783937	2.44245	0	3.86706	6.67484	0.25215	0.111692	0.00222053
-14.2617	2.35411	6.65602	5.65598	0	0.133809	0.038059	0.0131211
8.8665	3.83336	0	22.6402	15.9038	0.251107	0.00954146	0.000189489
-7.10236	-3.80105	7.23725	0	3.30917	0.186744	0.150275	0.000990318
-18.3767	0.299633	10.3605	6.11791	0	0.212965	0.0667557	0.0189598
-19.3695	2.43934	10.3319	8.5588	0	0.11574	0.015763	0.0225538
9.20501	1.37552	0	14.3507	22.3865	0.214195	0.0864958	0.00240131
-13.7034	-2.05137	8.32488	3.02241	0	0.140645	0.0753333	0.0061277
5.39668	3.50024	0	11.9673	11.8916	0.44368	0.163205	0.0620284
-14.6437	-0.275358	7.8214	4.25908	0	0.178414	0.0734576	0.0124679
-14.4236	4.15252	5.59903	6.72523	0	0.194922	0.0388641	0.020984
-12.1661	6.19282	2.84595	7.4836	0	0.173649	0.0132743	0.00761648
-11.2999	5.47574	2.51451	6.29495	0	0.171392	0.057691	0.0436227
-5.68224	2.36581	0	0.375148	0.587406	0.278183	0.141579	0.0334529
16.7299	-4.47132	0	6.84873	75.6819	0.729204	0.598202	0.000810286
-1.78954	-0.0344595	0.707358	0	6.76299	0.259566	0.162756	0.00895607
18.8864	-3.40805	0	34.0679	104.794	0.749309	0.549558	0.192709
9.89391	-0.292719	0	10.1773	26.1965	0.26979	0.14739	0.00168465
-14.7283	-3.82656	10.6524	2.33194	0	0.13669	0.110205	0.0208238
-1.71843	-3.03561	4.58356	0	8.00745	0.295911	0.232941	0.0468454
9.85601	3.00902	0	22.4323	21.4396	0.357062	0.0957174	0.039252
12.0227	-4.06294	3.27282	0	39.3157	0.148587	0.130187	0.000774963
-6.1702	-2.91994	5.77015	0	3.39938	0.183876	0.134165	0.000197052
-7.35375	2.46152	1.61593	1.51441	0	0.134501	0.0664696	0.0218945
-22.5672	0.686375	14.965	8.32863	0	0.128004	0.0151456	0.026172
-5.51664	-4.03319	7.22738	0	5.23632	0.165833	0.143159	0.0349178
-21.6866	-0.713548	13.9847	6.32271	0	0.0843193	0.0415654	0.010893
-9.23334	2.23219	3.35841	2.7894	0	0.209329	0.0829351	0.0131031
12.9754	-4.72417	6.27085	0	46.4588	0.678205	0.635336	0.0092959
3.56789	-2.01073	1.20597	0	16.8413	0.149581	0.111149	0.00258709
8.92073	2.23893	0	16.7005	20.1845	0.257861	0.0782257	0.00096354
-19.3477	-1.26487	11.8837	4.811	0	0.102231	0.0534607	0.000330872
-10.2522	-0.749234	5.72961	1.35308	0	0.113046	0.0697021	0.0184696
-2.3698	4.22567	0	4.91019	3.56933	0.567201	0.175156	6.17796e-05
-14.1587	0.357114	7.41409	4.41058	0	0.163117	0.117639	0.0943074
-1.4901	-1.01428	1.7639	0	7.44605	0.195978	0.13905	0.0322852
10.4752	-2.62594	0	2.17008	30.2303	0.294219	0.219983	2.11966e-05
11.296	-0.394595	0	12.5047	30.4338	0.575238	0.313342	0.0115956
-10.0298	-1.52592	6.11154	0.580552	0	0.129359	0.0814447	0.0018973
-3.2152	3.25726	0	3.24774	3.56861	0.278795	0.116456	0.0144919
-22.7286	-0.281214	15.7328	7.52732	0	0.114239	0.0346943	0.0137426
-19.1205	0.349808	10.8128	6.33835	0	0.362022	0.128163	0.0578361
-20.355	3.67988	10.5066	10.6669	0	0.44918	0.157442	0.234019
-8.42535	0.63582	3.83177	0.601764	0	0.110735	0.0584878	0.00139169
3.05785	1.44951	0	5.76711	11.7863	0.263152	0.133434	0.0180976
-18.53	3.47768	8.91826	9.00904	0	0.208418	0.0244436	0.0428404
19.9051	-3.73683	0	55.2127	169.541	0.635297	0.418077	0.0106073
2.91259	6.01403	0	13.7922	3.44614	0.287179	0.0295608	0.0549641
-10.9654	6.21719	1.72753	6.94685	0	0.177983	0.0337644	0.0237848
-21.5909	1.21066	13.397	8.14689	0	0.109554	0.0142271	0.0171752
-4.84631	4.40067	0	4.18947	1.64438	0.195876	0.0838166	0.0407372
13.5587	-0.935717	0	16.4578	40.4907	0.329795	0.186266	0.0124939
0.955966	4.27554	0	8.14919	6.46494	0.267578	0.109671	0.0547208
1.52756	2.97616	0	6.76068	8.49912	0.304069	0.118772	0.0111085
-10.4799	1.5919	4.4403	3.19427	0	0.192378	0.0710098	0.00438123
-2.75473	-4.01204	6.53341	0	7.32021	0.241885	0.200767	0.0190535
2.2097	1.79048	0	5.70803	10.2917	0.190413	0.0847922	0.00017949
-21.1195	-0.556283	13.5886	6.35134	0	0.173518	0.0695205	0.00746031
-20.0945	0.0548955	12.0307	6.26057	0	0.180996	0.0601321	0.0104297
-14.9456	1.80275	7.08183	5.76989	0	0.191018	0.0519011	0.0161917
12.9789	-1.62148	0	12.4921	39.4067	0.274475	0.167152	0.000555888
-20.2589	-1.94216	13.5261	3.52611	0	0.320587	0.320587	0.0601463
4.20423	0.312088	0	5.11033	15.1189	0.339757	0.184747	4.9485e-06
-0.339446	-1.43135	1.83874	0	9.29596	0.173006	0.123271	0.0178677
-23.7589	0.707527	17.8933	7.89329	0	0.0177231	0.0177231	0.00874245
-21.1929	0.0884314	13.4631	6.82669	0	0.823713	0.395985	0.246782
-23.7589	0.707527	17.8933	7.89329	0	0.0177231	0.0177231	0.00874245
-22.2246	0.288316	14.7218	8.0854	0	0.346599	0.0912849	0.0977671
-13.3784	-1.46232	7.92909	2.97011	0	0.25332	0.1266	0.000158755
-12.7392	-0.842721	7.21111	2.92899	0	0.18784	0.0921618	0.00730811
-5.53127	0.601643	2.09648	0	2.38264	0.315138	0.178993	0.000144608
-10.9627	-1.89749	6.75992	1.08851	0	0.0588729	0.0941013	0.00147747
-0.56041	1.72397	0	3.3854	7.07592	0.232529	0.198527	0.000762603
-22.4609	2.97848	14.5436	12.5364	0	0.0222271	0.0300769	0.0165314
16.5349	-3.31952	0	17.0118	65.9041	0.137816	0.116644	0.0358858
4.64602	-1.39067	0	1.55763	18.1104	0.175654	0.167964	0.00725184
-15.2796	-2.75896	9.64627	3.30306	0	0.029081	0.0570428	0.0010728
-0.929984	-0.360198	0.667354	0	7.86167	0.142298	0.146373	0.000649977
3.42466	5.5285	0	14.4564	5.88444	0.189479	0.116695	0.0792975
-15.2622	-2.19363	9.49055	3.38952	0	0.0779649	0.135033	0.0170762
1.33408	-4.77017	6.78164	0	13.5501	0.109518	0.141758	0.00127551
-2.50683	3.1948	0	3.43061	4.1224	0.0715299	0.0596334	0.00175055
-10.8016	7.89941	0	10.1362	0.859016	0.235055	0.0943938	0.00110026
17.3318	-2.51336	0	25.7702	68.2593	0.0905192	0.0707277	0.0258081
0.585906	-5.65056	9.24187	0	11.7176	0.175596	0.261355	0.00415377
16.6386	-1.77673	0	27.2204	59.6753	0.175054	0.139612	0.0765224
7.86143	2.53621	0	15.3158	17.8913	0.123513	0.0701882	0.00551455
10.2549	2.42377	0	22.0131	22.8098	0.1421	0.0650551	0.00626701
11.243	-4.07875	4.002	0	36.2789	0.172473	0.186691	0.00095579
-10.4353	7.0619	0.0598822	7.96079	0	0.133403	0.0837331	0.0331933
2.89849	-6.0659	11.112	0	17.6689	0.0758692	0.0945039	0.0380415
13.6658	-4.36551	2.47617	0	49.4228	0.110799	0.115153	0.000116099
-4.89978	-4.12859	7.24567	0	5.53411	0.0250466	0.0377409	1.35742e-05
-20.4284	4.38679	10.1931	11.1774	0	0.0523871	0.0443238	0.00481752
-21.264	0.907049	13.2601	8.09339	0	0.0454334	0.0970837	0.0180427
-15.8846	4.79072	6.30197	8.30275	0	0.0778458	0.0666653	0.0236522
-13.9688	5.01669	5.05617	7.37163	0	0.148606	0.121504	0.0205076
11.2945	-3.43706	2.54615	0	35.636	0.152095	0.159365	0.0119285
1.18121	-4.29922	6.55011	0	13.2274	0.0538334	0.0689059	0.00165025
3.90886	4.82778	0	13.336	8.06589	0.205335	0.0916467	0.000175623
15.7601	-1.24172	0	25.4928	51.3126	0.230965	0.150846	0.0194154
-5.19915	-1.57814	3.93403	0	3.95458	0.126993	0.155154	0.0123143
-2.81184	2.24675	0	2.03404	4.4675	0.141497	0.127781	0.00347566
-3.81409	2.32279	0	1.59661	3.43503	0.0973457	0.089433	0.00102586
-22.1152	4.90323	12.1762	17.4326	0	0.0889787	0.0335883	0.0486849
17.3699	0.279059	0	53.7173	47.9434	0.350175	0.0840943	0.0334406
11.4201	-1.28281	0	9.86344	32.9851	0.121249	0.0970177	0.000909306
-8.74731	4.25167	1.78999	4.2513	0	0.0935003	0.0789942	0.00975159
14.641	-1.16609	0	20.5108	45.0156	0.138738	0.0923305	0.000685335
11.7957	-6.93208	21.4369	0	40.3042	0.0891759	0.143962	6.55906e-05
9.88446	-3.4801	3.94476	0	29.1636	0.102647	0.11151	0.0100371
-19.7663	5.92881	8.20508	13.4648	0	0.0977455	0.0422109	0.0154428
-15.4785	5.12901	6.0308	8.3235	0	0.0524727	0.0404081	1.27273e-05
4.71112	3.67486	0	11.6002	11.0479	0.114899	0.067921	0.00536077
2.18056	-5.52266	9.65106	0	15.9305	0.0613518	0.0844811	0.00795799
-20.8406	5.26912	10.4511	13.4266	0	0.0724063	0.0357348	0.00401882
-14.9055	5.69355	5.07111	8.50632	0	0.0808275	0.0685191	0.0416691
-18.6468	4.65524	8.52504	10.1304	0	0.0961761	0.0764759	0.00444797
-18.9181	-0.56454	11.2014	5.45815	0	0.0754324	0.156129	0.00800744
3.72998	-8.10471	20.9373	0	14.8709	0.051985	0.12887	0.0116547
-7.1441	0.596752	2.91384	0	0.721915	0.0498584	0.0531116	0.000702221
-14.1173	5.58457	5.00832	7.82428	0	0.0661093	0.0514066	0.0325526
7.70503	3.2514	0	16.4404	15.9389	0.106973	0.0514499	0.0108063
10.0296	-2.34863	0	3.01783	29.0121	0.104975	0.0937938	0.00467459
18.1903	-2.03632	0	38.1343	75.113	0.101377	0.0675362	0.024551
6.17687	0.784541	0	8.07361	18.3141	0.181073	0.13979	0.0404504
-6.26303	2.52421	0	0.25518	0.214565	0.0576616	0.0512037	0.0112304
-0.174224	-4.84667	7.29323	0	10.6726	0.0531463	0.0633343	0.0158462
5.00347	0.863924	0	6.87872	15.8827	0.0467909	0.0374172	0.0131307
5.20056	2.32541	0	9.66822	13.9992	0.073213	0.0669398	0.0570846
14.9932	-0.273056	0	25.5855	43.2673	0.123012	0.0805677	0.0318213
17.1096	-2.71515	0	24.4502	67.5693	0.0752722	0.0583323	0.0217505
12.2581	-1.11345	0	11.9718	35.5991	0.0787195	0.0661497	0.0322981
12.5701	-7.21043	24.2754	0	43.2974	0.0474151	0.077346	0.000356835
14.6972	-8.01531	47.3241	0	55.8972	0.0394823	0.0777986	0.0187086

## Sheet: 3b
morphemes	syllables	phonemes
-0.375	-0.465	-0.185
-0.435	-0.045	-0.175
-0.425	-0.135	-0.315
-0.465	-0.435	-0.015
-0.405	-0.045	-0.365
-0.455	-0.455	-0.425
-0.415	-0.015	-0.055
-0.415	-0.285	-0.185
-0.445	-0.065	-0.175
-0.465	-0.065	-0.185
-0.455	-0.405	-0.175
-0.405	-0.005	-0.195
-0.085	-0.295	-0.375
-0.445	-0.065	-0.215
-0.395	-0.015	-0.205
-0.155	-0.055	-0.285
-0.455	-0.075	-0.065
-0.085	-0.455	-0.465
-0.055	-0.015	-0.195
-0.465	-0.465	-0.015
-0.265	-0.055	-0.335
-0.445	-0.455	-0.135
-0.075	-0.455	-0.315
-0.455	-0.055	-0.345
-0.465	-0.005	-0.085
-0.005	-0.005	-0.015
-0.145	-0.105	-0.005
-0.145	-0.395	-0.285
-0.435	-0.315	-0.335
-0.135	-0.325	-0.345
-0.465	-0.015	-0.365
-0.455	-0.055	-0.065
-0.145	-0.235	-0.075
-0.455	-0.005	-0.455
-0.195	-0.055	-0.185
-0.165	-0.055	-0.195
-0.405	-0.465	-0.175
-0.455	-0.235	-0.215
-0.415	-0.005	-0.365
-0.275	-0.465	-0.335
-0.115	-0.455	-0.185
-0.045	-0.455	-0.185
-0.065	-0.055	-0.205
-0.175	-0.005	-0.005
-0.195	-0.005	-0.075
-0.435	-0.065	-0.205
-0.455	-0.085	-0.005
-0.145	-0.305	-0.355
-0.145	-0.005	-0.305
-0.155	-0.465	-0.005
