# Supplementary material for: Single-neuronal elements of speech production in humans
Source: Nature. 2024 Jan 31;626(7999):603–10. doi: 10.1038/s41586-023-06982-w (PMC10866697; doi:10.1038/s41586-023-06982-w)
Supplement: Supplementary file 5 — Source Data Fig. 4 [file 41586_2023_6982_MOESM5_ESM.xlsx]

## Sheet: 4a
plan_phon	plan_syll	plan_morph	prod_phon	prod_syll	prod_morph
0.0320369	0.0393563	0.00268867	0.0759337	0.0470604	0.0306522
0.0510025	0.0418794	0.00826078	0.078052	0.0620203	0.00512393
0.0199815	0.0406295	0.00203461	0.0300332	0.0430702	0.00514208
0.0972837	0.0536074	0.0534503	0.144165	0.126642	0.00178735
0.0336118	0.0133846	0.00292401	0.0309384	0.0181222	0.00397537
0.0580872	0.0250203	0.00263054	0.0627074	0.0604796	0.00786068
0.0323322	0.047234	0.00319596	0.0268137	0.0443307	0.0119084
0.0687846	0.108369	0.0264627	0.0999941	0.0410508	0.00268333
0.05977	0.0457195	0.0124603	0.0794754	0.0583649	0.00562129
0.0293449	0.0302062	0.00388503	0.0230603	0.050247	0.00327042
0.0360847	0.0278436	0.00449808	0.0606089	0.0995662	0.0163376
0.0225573	0.0261313	0.00639278	0.0343009	0.0388864	0.0164921
0.0553856	0.0230717	0.0113316	0.0722166	0.0289867	0.00478858
0.0386777	0.0437021	0.00389356	0.00900534	0.0197498	0.0128298
0.0541687	0.0568302	0.00295007	0.0796631	0.0683336	0.00254744
0.055265	0.0412627	0.00311493	0.0499915	0.0301296	0.00349435
0.0518785	0.0379116	0.00308455	0.0416548	0.0625478	0.023637
0.0386542	0.0576872	0.00980833	0.0342155	0.0435288	0.00301559
0.031138	0.034669	0.0079132	0.0820799	0.0461894	0.00729428
0.0560829	0.0754335	0.0238949	0.058451	0.0686843	0.00418545
0.0417854	0.0229437	0.00713356	0.0535411	0.0354891	0.00426831
0.0274299	0.0248414	0.000512835	0.0383232	0.0328834	0.00834073
0.0175944	0.0299997	0.000125302	0.0358954	0.0326167	0.00621774
0.0343357	0.0466001	0.00748671	0.0452231	0.0320847	0.00287698
0.0276516	0.0181698	0.00911016	0.0300614	0.029377	0.0041993
0.0486165	0.0845334	0.00990242	0.0692197	0.0734474	0.0237939
0.0262993	0.0247419	0.00656352	0.08679	0.0790147	0.00217805
0.0384826	0.0249466	0.0148825	0.0327752	0.0516725	0.00195573
0.0538385	0.027309	0.00236953	0.0543292	0.0298097	0.00438877
0.0467854	0.0322922	0.0028041	0.0604988	0.0875587	0.0114404
0.0334344	0.0606165	0.0066561	0.122882	0.0715592	0.0213931
0.0646067	0.0394351	0.00552265	0.0887958	0.107749	0.00899737
0.065843	0.0573534	0.00347014	0.0576799	0.0411778	0.00173525
0.027884	0.0334444	0.00128759	0.0195744	0.0404649	0.00132071
0.0540092	0.0757321	0.00192931	0.0308098	0.0661649	0.00425007
0.0347087	0.0297248	0.00547109	0.0541566	0.0441095	0.000477603
0.0686912	0.0390403	8.42108e-05	0.0249061	0.0216461	0.0152338
0.0681312	0.0604454	0.00467482	0.0652861	0.0650342	0.0050433
0.0375412	0.033644	0.00169867	0.0229209	0.0333238	0.0022143
0.0458098	0.0641067	0.00376117	0.0133757	0.0286002	0.00235811
0.0444752	0.0537959	0.00736008	0.0361073	0.0872477	0.00608364
0.0960456	0.0738258	0.0132236	0.102524	0.0846873	0.0155843
0.0497421	0.0596786	0.00230315	0.0551732	0.0612325	0.00632374
0.0505786	0.0259192	0.0063536	0.0680462	0.0394505	0.00171009
0.0577543	0.0479406	0.00189012	0.0406186	0.0325244	0.00115873
0.153156	0.141738	0.00297496	0.110384	0.0771728	0.0747927
0.0609374	0.0442805	0.0176863	0.114591	0.0869633	0.00136459
0.0234517	0.0116977	0.000415583	0.0341245	0.0503805	0.00280451
0.0473338	0.0397961	0.0138542	0.0342454	0.0469622	0.0158387
0.0512536	0.0500621	0.0032234	0.0896145	0.0590044	0.00818919
0.20458	0.075626	0.00585473	0.398208	0.0478706	0.0314004
0.0310338	0.0259734	0.00576489	0.0233832	0.0455218	0.00524258
0.0286242	0.0192856	0.00515778	0.0671305	0.0705901	0.00592147
0.0305944	0.0234788	0.00886415	0.0449863	0.0544893	0.0165411
0.0392894	0.0481461	0.00496057	0.0513646	0.0309716	0.0013772
0.0333832	0.0370078	0.00335582	0.0212509	0.0549121	0.00610621
0.0962235	0.0554984	0.0150254	0.0468704	0.0636468	0.00276289
0.0417599	0.0356331	0.00516596	0.0548144	0.0190377	0.00469426
0.0496605	0.0358909	0.1019	0.0498058	0.0329235	0.0128671
0.105413	0.0475938	0.0235326	0.123177	0.0699943	0.0399607
0.0859266	0.0459276	0.00360502	0.0784359	0.051019	0.0130231
0.034379	0.0131479	0.00110048	0.0265725	0.030737	0.00989052
0.125092	0.0818892	0.0339342	0.078724	0.0965328	0.00457619
0.232064	0.094131	0.0113513	0.205791	0.110118	0.000953807
0.0568424	0.0936392	0.000331392	0.0507044	0.0233822	0.0119338
0.0982519	0.107217	0.018173	0.0945288	0.0977855	0.00311337
0.0786628	0.126949	0.00150303	0.0904096	0.132241	0.00706248
0.144957	0.149888	0.00567633	0.107837	0.20716	0.000180827
0.044107	0.0645539	0.00439932	0.0693073	0.0538734	4.12074e-05
0.0712471	0.10297	0.000296945	0.0371475	0.0424929	0.0115433
0.100225	0.0939461	0.0499971	0.0528678	0.0396866	0.0240272
0.144323	0.144256	1.15788e-05	0.0517246	0.0572107	0.00558534
0.608858	0.209968	0.0547084	0.528951	0.105059	0.0334212
0.0329858	0.0882049	0.0135406	0.0180331	0.0416452	0.0292147
0.069329	0.0685348	0.00424747	0.11169	0.0373769	0.0153553
0.0395037	0.118084	0.0078313	0.0760541	0.095944	0.00134431
0.0497514	0.0490914	0.00108349	0.0811421	0.0966697	0.0034996
0.0644985	0.104936	0.00952437	0.0667278	0.0892781	0.0209396
0.021618	0.0587755	0.00402042	0.0609389	0.121997	0.000101892
0.0817709	0.120731	0.00285418	0.0547271	0.038234	0.00308747
0.0433952	0.090882	0.019648	0.137873	0.169589	0.0512125
0.0711499	0.101382	0.00516798	0.0823966	0.102533	0.0162007
0.068874	0.14031	0.00647216	0.0816156	0.129748	0.00744606
0.0928493	0.114231	0.00312968	0.0633749	0.0795743	0.0113189
0.0884418	0.0718543	0.012449	0.0888098	0.0656372	0.005015
0.0462913	0.0426945	0.00124822	0.140402	0.0395843	2.92641e-05
0.0798592	0.107828	0.00383116	0.0495269	0.129096	0.0357317
0.0839117	0.0505764	0.000521239	0.0397862	0.0610183	0.00057664
0.0689955	0.0148624	9.3623e-05	0.0475533	0.0411686	0.00189299
0.0183981	0.043085	0.000556357	0.052579	0.0589877	0.000291971
0.0744675	0.0610612	0.0106118	0.0377215	0.0698407	0.000594087
0.0549625	0.0434308	0.0120915	0.0525455	0.0820271	0.00966258
0.13086	0.1452	0.0145458	0.0712794	0.0894133	0.0205167
0.19798	0.119196	0.0115941	0.201369	0.0627952	0.000174299
0.157151	0.0843073	0.011878	0.169726	0.0508856	0.0711862
0.0672808	0.0692434	6.2694e-05	0.135978	0.111921	0.0102448
0.165198	0.0942878	0.00635535	0.174687	0.0663185	0.0355404
0.191164	0.114144	0.0144396	0.0820348	0.0777401	0.0591798
0.319095	0.184184	0.0492189	0.155466	0.0888595	0.00588666
0.207355	0.131608	0.000201269	0.180377	0.0749068	0.000968912
0.220257	0.0863695	0.0101436	0.184821	0.0700946	0.00573868
0.231305	0.0839874	0.00374144	0.227904	0.141691	0.0186464
0.163457	0.0840863	0.00725222	0.129204	0.0732138	0.00331043
0.123083	0.0258967	0.00369143	0.214836	0.0207306	0.0951659
0.173381	0.0627678	0.0168765	0.15709	0.0925377	0.00143947
0.151659	0.0510841	0.00352338	0.0981668	0.0498327	0.000317425
0.20819	0.108783	0.00816195	0.486424	0.458293	0.0323289
0.529775	0.321286	0.0765376	0.177121	0.0691595	0.00485526
0.232789	0.0891254	0.0168557	0.118606	0.0636748	0.000169912
0.223476	0.124635	0.0389768	0.158305	0.100036	0.000650946
0.24831	0.123525	0.0224443	0.364603	0.186414	0.000830496
0.155173	0.0950554	0.0209691	0.203722	0.0955417	0.0051533
0.357671	0.339823	0.0326626	0.465079	0.257913	0.00118237
0.32969	0.166094	0.00164757	0.0971307	0.0235679	0.035628
0.12504	0.0542881	0.00132991	0.17122	0.0247205	0.0245087
0.169326	0.077373	0.00304812	0.262807	0.112021	0.0953206
0.124783	0.104994	0.0145211	0.209094	0.118466	3.69847e-05
0.166803	0.0207103	0.0361425	0.0615072	0.0615072	0.000924602
0.300261	0.196599	0.00906351	0.175916	0.0190891	0.00438976
0.140411	0.0417875	0.00826146	0.177745	0.0958612	0.0290822
0.237298	0.0650877	0.00870483	0.0573114	0.0152837	0.0141722
0.271202	0.0708298	0.00641786	0.433104	0.249279	0.10883
0.367113	0.134901	2.42486e-05	0.232204	0.0809482	0.00379335
0.2611	0.196897	0.00531896	0.175713	0.1448	0.000953548
0.155247	0.0697002	0.0296946	0.367656	0.275582	0.068787
0.0205247	0.0205247	0.0101247	0.502662	0.167907	0.151363
0.147937	0.0612642	2.8132e-06	0.139167	0.0697254	0.00284932
0.146168	0.0747158	0.0080927	0.141136	0.0196098	0.106778
0.15932	0.0730413	0.000441758	0.423765	0.281214	0.139544
0.0169755	0.0169755	0.00837408	0.0143699	0.0143699	0.00708839
0.270626	0.106433	0.0135259	0.183688	0.0845299	0.0310241
0.151075	0.0299338	0.0129946	0.162615	0.0261104	0.0020606
0.210842	0.0459767	0.0335446	0.198134	0.0767581	0.0223005
0.58964	0.350813	0.156019	0.608093	0.570159	0.199089
0.124666	0.102374	0.00141083	0.321886	0.159738	0.00734884
0.179777	0.126691	0.00331086	0.085588	0.0400836	0.000550145
0.134144	0.0170758	2.49695e-06	0.296651	0.296651	0.0332882
0.25215	0.111692	0.00222053	0.118081	0.0478053	0.0238879
0.133809	0.038059	0.0131211	0.163579	0.0825074	0.0144954
0.251107	0.00954146	0.000189489	0.257329	0.0828159	0.012134
0.186744	0.150275	0.000990318	0.173965	0.039098	0.00243026
0.212965	0.0667557	0.0189598	0.149549	0.0638901	0.000295636
0.11574	0.015763	0.0225538	0.317261	0.10689	0.0351879
0.214195	0.0864958	0.00240131	0.224776	0.049078	0.00126893
0.140645	0.0753333	0.0061277	0.248128	0.0446627	0.0157452
0.44368	0.163205	0.0620284	0.17468	0.119925	0.0151064
0.178414	0.0734576	0.0124679	0.335972	0.127031	0.0103591
0.194922	0.0388641	0.020984	0.147034	0.120302	0.00565174
0.173649	0.0132743	0.00761648	0.314986	0.069303	0.00019459
0.171392	0.057691	0.0436227	0.227811	0.0554528	0.0298423
0.278183	0.141579	0.0334529	0.288281	0.0778356	0.0494565
0.729204	0.598202	0.000810286	0.649242	0.501806	0.0694292
0.259566	0.162756	0.00895607	0.359113	0.201894	0.080025
0.749309	0.549558	0.192709	0.456711	0.275778	0.122667
0.26979	0.14739	0.00168465	0.20738	0.121656	0.00145765
0.13669	0.110205	0.0208238	0.137089	0.0850651	0.043673
0.295911	0.232941	0.0468454	0.129778	0.106649	0.00722076
0.357062	0.0957174	0.039252	0.177471	0.106072	0.0306386
0.148587	0.130187	0.000774963	0.200275	0.145976	0.00254765
0.183876	0.134165	0.000197052	0.0287276	0.0287276	0.0141722
0.134501	0.0664696	0.0218945	0.187488	0.241689	0.00336197
0.128004	0.0151456	0.026172	0.0205247	0.0205247	0.0101247
0.165833	0.143159	0.0349178	0.216425	0.16065	0.0176953
0.0843193	0.0415654	0.010893	0.126989	0.0915006	0.000237613
0.209329	0.0829351	0.0131031	0.186011	0.0979419	0.00490612
0.678205	0.635336	0.0092959	0.597292	0.435512	0.258023
0.149581	0.111149	0.00258709	0.196752	0.0837413	0.00368382
0.257861	0.0782257	0.00096354	0.182032	0.0330103	0.0095993
0.102231	0.0534607	0.000330872	0.20214	0.137629	0.0175281
0.113046	0.0697021	0.0184696	0.282736	0.18719	0.0252622
0.567201	0.175156	6.17796e-05	0.696507	0.502194	0.499118
0.163117	0.117639	0.0943074	0.128195	0.0556583	0.00100108
0.195978	0.13905	0.0322852	0.216502	0.110348	0.0115968
0.294219	0.219983	2.11966e-05	0.318162	0.195113	0.0220588
0.575238	0.313342	0.0115956	0.565368	0.502002	0.244656
0.129359	0.0814447	0.0018973	0.0741636	0.0157665	0.00152676
0.278795	0.116456	0.0144919	0.178624	0.0153098	0.0370475
0.114239	0.0346943	0.0137426	0.145674	0.152735	0.0157667
0.362022	0.128163	0.0578361	0.01437	0.01437	0.00708801
0.44918	0.157442	0.234019	0.191094	0.0558212	0.00217859
0.110735	0.0584878	0.00139169	0.0950816	0.03048	0.00124773
0.263152	0.133434	0.0180976	0.182008	0.0540535	0.0027733
0.208418	0.0244436	0.0428404	0.130855	0.0585012	0.000199017
0.635297	0.418077	0.0106073	0.452015	0.372211	0.00745874
0.287179	0.0295608	0.0549641	0.195706	0.128641	0.00807908
0.177983	0.0337644	0.0237848	0.151753	0.0566279	1.40235e-05
0.109554	0.0142271	0.0171752	0.244318	0.0731099	0.0329178
0.195876	0.0838166	0.0407372	0.270602	0.174063	0.0266184
0.329795	0.186266	0.0124939	0.326908	0.133443	0.0889642
0.267578	0.109671	0.0547208	0.201351	0.126574	0.00462602
0.304069	0.118772	0.0111085	0.152735	0.111986	0.00130735
0.192378	0.0710098	0.00438123	0.297092	0.196724	0.0174153
0.241885	0.200767	0.0190535	0.301684	0.244209	0.00100685
0.190413	0.0847922	0.00017949	0.299431	0.170704	0.015823
0.173518	0.0695205	0.00746031	0.231341	0.0436384	0.0793595
0.180996	0.0601321	0.0104297	0.201584	0.0650877	0.0178184
0.191018	0.0519011	0.0161917	0.198852	0.0974199	0.000637359
0.274475	0.167152	0.000555888	0.305748	0.158953	0.00560205
0.320587	0.320587	0.0601463	0.35954	0.176627	0.0983215
0.339757	0.184747	4.9485e-06	0.165414	0.0581087	0.0139594
0.173006	0.123271	0.0178677	0.192966	0.126464	0.022189
0.0177231	0.0177231	0.00874245	0.0143699	0.0143699	0.00708839
0.823713	0.395985	0.246782	0	0	0
0.0177231	0.0177231	0.00874245	0.0231175	0.0231175	0.011404
0.346599	0.0912849	0.0977671	0.246252	0.246252	0.0670346
0.25332	0.1266	0.000158755	0.266783	0.0894127	0.000128695
0.18784	0.0921618	0.00730811	0.110011	0.0301535	0.00390519
0.315138	0.178993	0.000144608	0.323539	0.191666	0.00140171
0.0588729	0.0941013	0.00147747	0.0544448	0.0764783	0.00348111
0.232529	0.198527	0.000762603	0.062857	0.126354	0.00613926
0.0222271	0.0300769	0.0165314	0.082242	0.035834	0.00281897
0.137816	0.116644	0.0358858	0.109599	0.124402	7.07788e-05
0.175654	0.167964	0.00725184	0.221481	0.194401	0.00722208
0.029081	0.0570428	0.0010728	0.0659143	0.0938671	8.60392e-06
0.142298	0.146373	0.000649977	0.131374	0.195902	0.00988752
0.189479	0.116695	0.0792975	0.0581422	0.0481415	0.000411022
0.0779649	0.135033	0.0170762	0.115393	0.0679361	0.00109288
0.109518	0.141758	0.00127551	0.0549017	0.0808459	0.000412047
0.0715299	0.0596334	0.00175055	0.0293374	0.029119	0.00123125
0.235055	0.0943938	0.00110026	0.110072	0.110072	0.000935331
0.0905192	0.0707277	0.0258081	0.080358	0.0871915	0.00156121
0.175596	0.261355	0.00415377	0.0716915	0.059617	0.000243354
0.175054	0.139612	0.0765224	0.0487339	0.0762908	0.000237956
0.123513	0.0701882	0.00551455	0.0662487	0.0659627	0.000847025
0.1421	0.0650551	0.00626701	0.0859205	0.096089	0.000394726
0.172473	0.186691	0.00095579	0.0549239	0.0439543	4.44517e-05
0.133403	0.0837331	0.0331933	0.103916	0.11854	0.0460542
0.0758692	0.0945039	0.0380415	0.122748	0.10902	0.0481993
0.110799	0.115153	0.000116099	0.0304821	0.0256573	0.0161334
0.0250466	0.0377409	1.35742e-05	0.0342889	0.10009	0.0189007
0.0523871	0.0443238	0.00481752	0.124552	0.142144	0.0038633
0.0454334	0.0970837	0.0180427	0.213747	0.199982	0.0110033
0.0778458	0.0666653	0.0236522	0.0875757	0.0827728	0.00305845
0.148606	0.121504	0.0205076	0.293573	0.151628	0.0137827
0.152095	0.159365	0.0119285	0.0807649	0.112288	0.00109336
0.0538334	0.0689059	0.00165025	0.0684697	0.0548457	0.0304765
0.205335	0.0916467	0.000175623	0.0903869	0.0769455	0.00096175
0.230965	0.150846	0.0194154	0.175707	0.131447	0.00313066
0.126993	0.155154	0.0123143	0.0976498	0.0310146	4.86755e-05
0.141497	0.127781	0.00347566	0.238591	0.125977	0.015648
0.0973457	0.089433	0.00102586	0.100426	0.0634057	0.00213439
0.0889787	0.0335883	0.0486849	0.119494	0.0776015	0.00397659
0.350175	0.0840943	0.0334406	0.0683577	0.0851629	0.00591496
0.121249	0.0970177	0.000909306	0.0784447	0.0555714	0.00681079
0.0935003	0.0789942	0.00975159	0.179551	0.0975735	0.0151218
0.138738	0.0923305	0.000685335	0.128143	0.0786036	0.00233635
0.0891759	0.143962	6.55906e-05	0.0792422	0.0771825	0.0108002
0.102647	0.11151	0.0100371	0.0850142	0.103609	0.00152607
0.0977455	0.0422109	0.0154428	0.170172	0.0755933	0.00963672
0.0524727	0.0404081	1.27273e-05	0.10464	0.0634649	0.0002795
0.114899	0.067921	0.00536077	0.111751	0.0889788	0.00642896
0.0613518	0.0844811	0.00795799	0.0293901	0.0606689	0.0169779
0.0724063	0.0357348	0.00401882	0.134703	0.134703	0.00114463
0.0808275	0.0685191	0.0416691	0.115202	0.0534311	0.0549091
0.0961761	0.0764759	0.00444797	0.258288	0.135673	0.00343921
0.0754324	0.156129	0.00800744	0.109507	0.0852964	0.000246812
0.051985	0.12887	0.0116547	0.0512429	0.0411216	0.00822273
0.0498584	0.0531116	0.000702221	0.0403192	0.0473484	0.0171026
0.0661093	0.0514066	0.0325526	0.0721966	0.0669254	0.0188608
0.106973	0.0514499	0.0108063	0.075571	0.0274783	0.00201356
0.104975	0.0937938	0.00467459	0.0666605	0.0924891	0.00443058
0.101377	0.0675362	0.024551	0.0950011	0.0618618	0.00682423
0.181073	0.13979	0.0404504	0.127722	0.125169	0.0038931
0.0576616	0.0512037	0.0112304	0.0493197	0.0470836	0.00695456
0.0531463	0.0633343	0.0158462	0.112524	0.0387854	0.00143333
0.0467909	0.0374172	0.0131307	0.0787312	0.0432054	0.0134574
0.073213	0.0669398	0.0570846	0.0875605	0.0608109	0.0243972
0.123012	0.0805677	0.0318213	0.117996	0.10053	0.01896
0.0752722	0.0583323	0.0217505	0.114476	0.0558768	0.0185296
0.0787195	0.0661497	0.0322981	0.0584543	0.0762729	0.00650558
0.0474151	0.077346	0.000356835	0.0707374	0.0618106	0.0103383
0.0394823	0.0777986	0.0187086	0.0513037	0.0680085	0.00873401

## Sheet: 4b
time_bin	plan_pc1	plan_pc2	plan_pc3	prod_pc1	prod_pc2	prod_pc3
-0.5	3.38542	-1.38763	-0.570726	-3.85773	-2.32067	-1.43822
-0.495	3.34869	-1.36983	-0.55441	-3.81947	-2.32465	-1.42576
-0.49	3.31204	-1.35122	-0.53638	-3.78454	-2.32378	-1.41234
-0.485	3.27552	-1.33176	-0.516557	-3.75301	-2.31787	-1.39851
-0.48	3.23905	-1.31135	-0.494824	-3.7248	-2.30682	-1.38476
-0.475	3.20247	-1.28977	-0.471023	-3.69969	-2.29068	-1.37146
-0.47	3.16553	-1.26666	-0.444962	-3.67736	-2.26964	-1.35884
-0.465	3.12789	-1.24157	-0.416423	-3.65735	-2.24403	-1.34702
-0.46	3.08912	-1.21391	-0.385172	-3.63913	-2.21439	-1.33594
-0.455	3.04876	-1.18299	-0.350975	-3.6221	-2.18139	-1.32544
-0.45	3.00629	-1.148	-0.313614	-3.60565	-2.14588	-1.31521
-0.445	2.96119	-1.10809	-0.272902	-3.58913	-2.10884	-1.30482
-0.44	2.91295	-1.06234	-0.228706	-3.57192	-2.07135	-1.29377
-0.435	2.86108	-1.00983	-0.180955	-3.55346	-2.03458	-1.28149
-0.43	2.80513	-0.949633	-0.129658	-3.53321	-1.99976	-1.26738
-0.425	2.74472	-0.880916	-0.0749165	-3.51074	-1.96808	-1.25086
-0.42	2.67955	-0.80293	-0.0169295	-3.48565	-1.94071	-1.23138
-0.415	2.60938	-0.715066	0.0440044	-3.45766	-1.91871	-1.20847
-0.41	2.53405	-0.616892	0.107484	-3.42655	-1.90299	-1.18178
-0.405	2.45349	-0.50818	0.173014	-3.39216	-1.89431	-1.15107
-0.4	2.3677	-0.38894	0.240015	-3.35441	-1.89319	-1.11628
-0.395	2.27672	-0.259431	0.30783	-3.31327	-1.89994	-1.0775
-0.39	2.18067	-0.120177	0.375745	-3.26877	-1.91457	-1.03501
-0.385	2.07971	0.0280304	0.443001	-3.22097	-1.93688	-0.989239
-0.38	1.97404	0.184143	0.508816	-3.16997	-1.96638	-0.940792
-0.375	1.8639	0.346868	0.572394	-3.11591	-2.00234	-0.890399
-0.37	1.74955	0.514698	0.632953	-3.05896	-2.04384	-0.838901
-0.365	1.63128	0.68594	0.689724	-2.99931	-2.08972	-0.787214
-0.36	1.50941	0.858758	0.741976	-2.93719	-2.13873	-0.736293
-0.355	1.38428	1.03122	0.78902	-2.87285	-2.18949	-0.687093
-0.35	1.25629	1.20134	0.830219	-2.80659	-2.24056	-0.640529
-0.345	1.12585	1.36714	0.86499	-2.73874	-2.29052	-0.597441
-0.34	0.993412	1.52671	0.892814	-2.66964	-2.33799	-0.558559
-0.335	0.859499	1.67821	0.913231	-2.5997	-2.38167	-0.524476
-0.33	0.724661	1.81998	0.925848	-2.52933	-2.42042	-0.495627
-0.325	0.589502	1.95053	0.930341	-2.45899	-2.45324	-0.472276
-0.32	0.454668	2.06862	0.92645	-2.38914	-2.47937	-0.454511
-0.315	0.320846	2.17323	0.913992	-2.32028	-2.49824	-0.442245
-0.31	0.188754	2.26361	0.892855	-2.2529	-2.50954	-0.435227
-0.305	0.0591229	2.33928	0.863008	-2.18747	-2.51318	-0.433058
-0.3	-0.0673094	2.40002	0.824499	-2.12446	-2.5093	-0.435217
-0.295	-0.189819	2.44586	0.777461	-2.06431	-2.49826	-0.441085
-0.29	-0.307715	2.47707	0.722118	-2.00741	-2.48062	-0.449976
-0.285	-0.420353	2.49411	0.658775	-1.9541	-2.45709	-0.461165
-0.28	-0.527154	2.49761	0.587831	-1.90466	-2.42852	-0.473926
-0.275	-0.627621	2.48832	0.509766	-1.85928	-2.39586	-0.487554
-0.27	-0.721348	2.4671	0.425142	-1.81808	-2.36009	-0.501394
-0.265	-0.808033	2.43482	0.334601	-1.7811	-2.32223	-0.514866
-0.26	-0.887482	2.39239	0.238848	-1.74831	-2.28326	-0.527475
-0.255	-0.959611	2.34069	0.138652	-1.71959	-2.24411	-0.538831
-0.25	-1.02444	2.28054	0.034837	-1.69474	-2.20562	-0.548649
-0.245	-1.0821	2.21267	-0.0717303	-1.67355	-2.16852	-0.556754
-0.24	-1.13281	2.13772	-0.180143	-1.65571	-2.13338	-0.563073
-0.235	-1.17687	2.05624	-0.289464	-1.64094	-2.10067	-0.567634
-0.23	-1.21464	1.96866	-0.398727	-1.62891	-2.07068	-0.570543
-0.225	-1.24654	1.87529	-0.506943	-1.61933	-2.04355	-0.571978
-0.22	-1.27304	1.77638	-0.613107	-1.61192	-2.01928	-0.572169
-0.215	-1.29463	1.67209	-0.716197	-1.60644	-1.99775	-0.571382
-0.21	-1.3118	1.56252	-0.815184	-1.60271	-1.97872	-0.569899
-0.205	-1.32507	1.44774	-0.909031	-1.6006	-1.96185	-0.568004
-0.2	-1.33493	1.3278	-0.996707	-1.60005	-1.94676	-0.565974
-0.195	-1.34189	1.20278	-1.07719	-1.60107	-1.933	-0.564058
-0.19	-1.34641	1.07278	-1.14949	-1.60371	-1.92011	-0.562479
-0.185	-1.34896	0.937955	-1.21264	-1.6081	-1.90764	-0.561418
-0.18	-1.34999	0.798511	-1.26575	-1.6144	-1.89519	-0.561024
-0.175	-1.34991	0.654746	-1.30798	-1.6228	-1.88237	-0.561404
-0.17	-1.34915	0.507036	-1.3386	-1.63353	-1.86889	-0.562632
-0.165	-1.34811	0.355845	-1.35697	-1.6468	-1.85451	-0.564756
-0.16	-1.34717	0.201726	-1.3626	-1.66284	-1.83909	-0.567797
-0.155	-1.34673	0.0453203	-1.35513	-1.68182	-1.82257	-0.571768
-0.15	-1.34717	-0.112651	-1.33437	-1.7039	-1.80498	-0.576673
-0.145	-1.34887	-0.27139	-1.30028	-1.72916	-1.78644	-0.58252
-0.14	-1.3522	-0.430032	-1.25302	-1.75764	-1.76711	-0.589326
-0.135	-1.35756	-0.587656	-1.1929	-1.78927	-1.74723	-0.597124
-0.13	-1.36532	-0.743296	-1.12044	-1.82393	-1.72711	-0.605963
-0.125	-1.37585	-0.895952	-1.03629	-1.86138	-1.70704	-0.615917
-0.12	-1.38952	-1.04461	-0.941281	-1.9013	-1.68738	-0.62708
-0.115	-1.4067	-1.18825	-0.836399	-1.94329	-1.66844	-0.639561
-0.11	-1.4277	-1.32587	-0.722745	-1.98687	-1.65056	-0.653489
-0.105	-1.45283	-1.45651	-0.60154	-2.03148	-1.63402	-0.668999
-0.1	-1.48236	-1.57927	-0.474099	-2.07653	-1.61909	-0.686222
-0.095	-1.51648	-1.69333	-0.341806	-2.12138	-1.60598	-0.705287
-0.09	-1.55535	-1.79795	-0.206095	-2.16539	-1.59483	-0.726304
-0.085	-1.59903	-1.89253	-0.0684249	-2.20794	-1.58577	-0.749354
-0.08	-1.64749	-1.97663	0.0697457	-2.24842	-1.57882	-0.774487
-0.075	-1.70062	-2.04994	0.20698	-2.2863	-1.57398	-0.801707
-0.07	-1.75819	-2.11233	0.341893	-2.32113	-1.57118	-0.83097
-0.065	-1.8199	-2.16384	0.473174	-2.35254	-1.57033	-0.862175
-0.06	-1.88531	-2.20469	0.59961	-2.38028	-1.57126	-0.895167
-0.055	-1.95393	-2.23526	0.720109	-2.40419	-1.57379	-0.929727
-0.05	-2.02514	-2.2561	0.833726	-2.42423	-1.57774	-0.965576
-0.045	-2.09832	-2.26789	0.939674	-2.4405	-1.58287	-1.00237
-0.04	-2.17274	-2.27141	1.03734	-2.45316	-1.58897	-1.03972
-0.035	-2.2477	-2.26755	1.12631	-2.46249	-1.59582	-1.07715
-0.03	-2.32247	-2.25723	1.20633	-2.46883	-1.60323	-1.11415
-0.025	-2.39635	-2.24141	1.27737	-2.4726	-1.611	-1.15014
-0.02	-2.4687	-2.22105	1.33955	-2.47424	-1.61895	-1.18447
-0.015	-2.53894	-2.19706	1.39316	-2.47424	-1.62694	-1.21647
-0.01	-2.60658	-2.1703	1.43864	-2.47306	-1.63482	-1.24538
-0.005	-2.67123	-2.14155	1.47654	-2.47118	-1.64246	-1.2704
0	-2.73261	-2.11151	1.50749	-2.46903	-1.64973	-1.2907
0.005	-2.79053	-2.08076	1.53219	-2.46701	-1.65647	-1.3054
0.01	-2.84493	-2.04979	1.55135	-2.46546	-1.66253	-1.3136
0.015	-2.89584	-2.019	1.56566	-2.46467	-1.66769	-1.31441
0.02	-2.94338	-1.98868	1.5758	-2.46485	-1.67168	-1.30693
0.025	-2.98773	-1.95904	1.58236	-2.46615	-1.6742	-1.29033
0.03	-3.02913	-1.93023	1.58586	-2.46864	-1.67484	-1.26383
0.035	-3.06787	-1.90235	1.58675	-2.47234	-1.67313	-1.22675
0.04	-3.10423	-1.87543	1.58538	-2.47719	-1.66854	-1.17858
0.045	-3.1385	-1.84952	1.58201	-2.4831	-1.66045	-1.11893
0.05	-3.17097	-1.82464	1.57683	-2.48993	-1.64817	-1.04764
0.055	-3.20187	-1.8008	1.56999	-2.49751	-1.631	-0.964766
0.06	-3.23141	-1.77805	1.56157	-2.50565	-1.60818	-0.870588
0.065	-3.25975	-1.75646	1.55167	-2.51416	-1.57897	-0.765661
0.07	-3.287	-1.73613	1.54036	-2.52282	-1.54264	-0.650792
0.075	-3.31322	-1.71719	1.52772	-2.53146	-1.49854	-0.527039
0.08	-3.33843	-1.6998	1.5139	-2.5399	-1.44606	-0.395698
0.085	-3.3626	-1.68419	1.49905	-2.54798	-1.38472	-0.258275
0.09	-3.38567	-1.67058	1.48337	-2.55556	-1.31417	-0.116457
0.095	-3.40755	-1.65923	1.46709	-2.56248	-1.23416	0.0279294
0.1	-3.42814	-1.6504	1.45048	-2.56863	-1.14465	0.172969
0.105	-3.44732	-1.64436	1.43381	-2.57383	-1.04573	0.316699
0.11	-3.46499	-1.64132	1.41733	-2.57793	-0.937655	0.457167
0.115	-3.48105	-1.6415	1.40132	-2.5807	-0.820849	0.592474
0.12	-3.49544	-1.64501	1.38596	-2.58188	-0.695893	0.720822
0.125	-3.50811	-1.65193	1.37143	-2.58114	-0.563517	0.840556
0.13	-3.51908	-1.66221	1.3578	-2.57808	-0.424586	0.950194
0.135	-3.52843	-1.67573	1.34511	-2.57223	-0.280093	1.04845
0.14	-3.53628	-1.69222	1.33327	-2.56302	-0.131137	1.13426
0.145	-3.54284	-1.71134	1.32215	-2.54983	0.0210867	1.20677
0.15	-3.54838	-1.73261	1.31153	-2.53197	0.175308	1.26534
0.155	-3.55324	-1.75549	1.30114	-2.50871	0.330199	1.30956
0.16	-3.55786	-1.77934	1.29065	-2.47928	0.484393	1.3392
0.165	-3.56271	-1.80346	1.2797	-2.44291	0.636507	1.3542
0.17	-3.56833	-1.82715	1.26795	-2.39889	0.785166	1.35467
0.175	-3.5753	-1.8497	1.25503	-2.34655	0.929031	1.34083
0.18	-3.58422	-1.87044	1.24062	-2.28529	1.06682	1.31305
0.185	-3.59568	-1.88875	1.22445	-2.21466	1.19734	1.27179
0.19	-3.61026	-1.90411	1.2063	-2.13436	1.31953	1.2176
0.195	-3.62849	-1.9161	1.18603	-2.04421	1.43243	1.15112
0.2	-3.65082	-1.92444	1.16358	-1.94427	1.53527	1.07311
0.205	-3.67763	-1.92896	1.13898	-1.83474	1.62748	0.98438
0.21	-3.70918	-1.92963	1.11233	-1.71603	1.70864	0.885888
0.215	-3.74558	-1.92653	1.08379	-1.58872	1.77857	0.778681
0.22	-3.78685	-1.91984	1.05362	-1.45356	1.83726	0.66393
0.225	-3.83283	-1.90986	1.02209	-1.31143	1.8849	0.54292
0.23	-3.88324	-1.89691	0.989514	-1.16332	1.92186	0.417053
0.235	-3.93766	-1.88137	0.956222	-1.01032	1.94864	0.287832
0.24	-3.99556	-1.86364	0.922534	-0.853532	1.96587	0.156846
0.245	-4.0563	-1.84409	0.888753	-0.69409	1.97426	0.0257422
0.25	-4.11916	-1.82309	0.85514	-0.533088	1.97456	-0.103808
0.255	-4.18338	-1.80093	0.821916	-0.371564	1.96755	-0.230146
0.26	-4.24817	-1.77788	0.789241	-0.210465	1.95396	-0.351668
0.265	-4.31273	-1.75412	0.757222	-0.0506207	1.93445	-0.466862
0.27	-4.3763	-1.72977	0.725907	0.107267	1.9096	-0.574357
0.275	-4.43816	-1.70489	0.695292	0.262643	1.87988	-0.67295
0.28	-4.49771	-1.67947	0.665331	0.4151	1.84561	-0.761637
0.285	-4.55439	-1.65344	0.635948	0.564379	1.80696	-0.839637
0.29	-4.60778	-1.62669	0.607046	0.710362	1.764	-0.906397
0.295	-4.65758	-1.59907	0.578526	0.853052	1.71662	-0.961593
0.3	-4.70361	-1.57041	0.550297	0.992564	1.66464	-1.00512
0.305	-4.74579	-1.54051	0.522287	1.12909	1.60776	-1.03709
0.31	-4.78418	-1.50918	0.494454	1.26289	1.54566	-1.05775
0.315	-4.81893	-1.47624	0.466793	1.39425	1.47796	-1.06755
0.32	-4.85026	-1.44153	0.439331	1.52343	1.40432	-1.06699
0.325	-4.87849	-1.4049	0.412135	1.6507	1.32447	-1.05669
0.33	-4.90396	-1.36629	0.385299	1.77625	1.23821	-1.0373
0.335	-4.92704	-1.32566	0.358939	1.9002	1.14549	-1.00945
0.34	-4.94812	-1.28304	0.333186	2.02256	1.04639	-0.973812
0.345	-4.96755	-1.23854	0.30817	2.14322	0.941182	-0.93098
0.35	-4.98567	-1.19235	0.284013	2.26198	0.830305	-0.881527
0.355	-5.00277	-1.14472	0.260822	2.37847	0.71438	-0.825974
0.36	-5.01907	-1.09598	0.238677	2.49223	0.594197	-0.764792
0.365	-5.03476	-1.04653	0.217632	2.6027	0.470689	-0.69841
0.37	-5.04993	-0.996815	0.197711	2.7092	0.3449	-0.627227
0.375	-5.06466	-0.947326	0.178915	2.81103	0.217953	-0.551621
0.38	-5.07895	-0.898578	0.161225	2.90743	0.0910025	-0.471968
0.385	-5.09278	-0.851088	0.144613	2.99765	-0.0348121	-0.388653
0.39	-5.10611	-0.805358	0.129048	3.08097	-0.15841	-0.302081
0.395	-5.1189	-0.761853	0.114516	3.15677	-0.278815	-0.212695
0.4	-5.13112	-0.720981	0.10102	3.2245	-0.395189	-0.120977
0.405	-5.14278	-0.68308	0.0885941	3.28375	-0.506865	-0.0274541
0.41	-5.15392	-0.648402	0.0773085	3.33428	-0.613363	0.0673014
0.415	-5.16462	-0.617106	0.0672722	3.376	-0.714406	0.162676
0.42	-5.17504	-0.589252	0.0586294	3.40903	-0.809911	0.258026
0.425	-5.18537	-0.564797	0.0515581	3.43363	-0.899979	0.352683
0.43	-5.19586	-0.543611	0.0462555	3.45026	-0.984872	0.445976
0.435	-5.20677	-0.525472	0.0429295	3.45953	-1.06498	0.537237
0.44	-5.2184	-0.510089	0.0417833	3.46218	-1.14079	0.625833
0.445	-5.23102	-0.497114	0.042999	3.45907	-1.21284	0.711172
0.45	-5.2449	-0.486155	0.0467235	3.45113	-1.28167	0.792728
0.455	-5.26023	-0.476806	0.0530539	3.43933	-1.34779	0.870051
0.46	-5.27714	-0.468656	0.0620268	3.42465	-1.41166	0.942785
0.465	-5.29567	-0.461314	0.0736109	3.40805	-1.47363	1.01067
0.47	-5.31574	-0.454427	0.0877011	3.39044	-1.53396	1.07357
0.475	-5.33716	-0.44769	0.104123	3.37263	-1.59277	1.13142
0.48	-5.35962	-0.440867	0.122633	3.35534	-1.65006	1.1843
0.485	-5.38268	-0.433791	0.142934	3.33916	-1.70572	1.23235
0.49	-5.40582	-0.426377	0.164677	3.32456	-1.75954	1.2758
0.495	-5.42843	-0.418619	0.187485	3.31185	-1.81124	1.31493
